# Supplementary material for: The construction of a high-density linkage map for identifying SNP markers that are tightly linked to a nuclear-recessive major gene for male sterility in Cryptomeria japonica D. Don
Source: BMC Genomics. 2012 Mar 16;13:95. doi: 10.1186/1471-2164-13-95 (PMC3386010; doi:10.1186/1471-2164-13-95)
Supplement: Additional file 1 — Candidate markers developed from genes with significant similarity to genes related to male gametophyte development and male sterility in other plant species. [file 1471-2164-13-95-S1.XLS]

## Sheet: Additional file 1
Sequence IDδ	Accession numbers of sequences	Marker ID	Annotation of similar protein	Reference	E value	Primer sequence 5' to 3'	Accession numbers of primers	Linkage group
A contig of CMFL030_J13_R and CMFL001_H22_R	BY906522, BY896940	ssSNP_001	MS2 [Arabidopsis thaliana]	Aarts et al. (1997)	1e-25	AAGCCATGAATTGATCTGGAAC	AB692021	LG1
						GCCAAATCCATAGAGCAAGCTA	AB692022
CC1606_F	AU084609	ssSNP_002	AtMYB103 [Arabidopsis thaliana]	Higginson et al. (2003)	1.13987e-25	ACTCGAAACCGCCATTGA	AB692023	LG7
						CCGCTTCGCTTCCTGCTAAGAT	AB692024
CC1789_F	AU084765	ssSNP_003	Osg4B [Oryza sativa]	Tsuchiya et al. (1994)	0.0629141	GGCTCTGAGCGGATGTT	AB692025	LG5
						TCCCGAGCAGTAAAATAGAAGT	AB692026
CC3727_F	BP175864	ssSNP_004	AtMYB32 [Arabidopsis thaliana]	Preston et al. (2004)	3.41172e-28	AGGAAAGGGCAGTTGCAC	AB692027	LG11
						ACACCAGGGCTCAGATAATTGA	AB692028
CF1029_F	AU300130	ssSNP_005	AHA3 [Arabidopsis thaliana]	Robertson et al. (2004)	5.53695e-32	GGAGCGTGAAGCACAAT	AB692029	LG9
						CCATGGTTGCACATGTCTTG	AB692030
CM03415_R	BW995099	ssSNP_006	F17A17.6 protein (Hypothetical protein At3g07720) [Arabidopsis thaliana]	Honys and Twell (2004)	2e-44	GGGCACAGGGAACATGACAA	AB692031	LG3
						GGAGACGAATCTGTGGGAGGA	AB692032
CM04324_R	BW995886	ssSNP_007	DNA topoisomerase III [Arabidopsis thaliana]	Honys and Twell (2004)	2e-10	CACGGTTAGGGCAAGCATTTG	AB692033	LG7
						TGTATCGGCGGTTGTGATGG	AB692034
CM04699_R	BW996205	ssSNP_008	peroxidase 21 [Arabidopsis thaliana]	Honys and Twell (2004)	3e-55	TCCACACATCGAAACCATTACCC	AB692035	LG10
						TGGGCATTGATGCAGAAGGA	AB692036
CM0927_F	AU299409	ssSNP_009	Amino acid permease-like protein [Arabidopsis thaliana]	Honys and Twell (2004)	2e-71	TTGCTCGGCCTCGCTGTTAT	AB692037	Distorted
						AGCCGCATCAGTCCAACACA	AB692038
A contig containing CP11086F	BJ938313	ssSNP_010	OsGEN-L [Oryza sativa]	Moritoh et al. (2005)	0.146532	AGAGGAGACGTCGTGCACTACA	AB692039	LG5
						TGGCTCTTTTGGTGTGCAATC	AB692040
CP11422_F	BJ938834	ssSNP_011	AtPTEN1 [Arabidopsis thaliana]	Gupta et al. (2002)	3.66546e-51	GGCCGAACAGGTTTGATGGTAT	AB692041	LG3
						ACGGGGTTGCTCTTGATCAGTT	AB692042
CP12204_F	BJ940137	ssSNP_012	DEX1 [Arabidopsis thaliana]	Paxson-Sowders et al. (2001)	4.65698	GAACCGATTTCAATTGTGACAC	AB692043	LG3
						GCCTCGACAACATCTGATAA	AB692044
CMFL006_M22_F	BY879989	ssSNP_013	NEF1 [Arabidopsis thaliana]	Ariizumi et al. (2004)	3e-29	GCCGCGGTTTAAATTGCTCA	AB692045	LG9
						AGACGCCCAAACTCCGATCA	AB692046
CMFL016_C12_F	BY883416	ssSNP_014	PAP15 [Arabidopsis thaliana]	Honys and Twell (2004)	2e-62	CCCCTGGATGCTTCTAGCGTG	AB692047	Distorted
						TGCCGTTGGTCAGATACAGATT	AB692048
CMFL020_L23_F	BY885116	ssSNP_015	MS2 [Arabidopsis thaliana]	Aarts et al. (1997)	6e-50	GCCGAAACCTAATCAACT	AB692049	Distorted
						TCGTCCCTTTCCATATCCAACT	AB692050
CMFL020_L23_R	BY903298	ssSNP_016	MS2 [Arabidopsis thaliana]	Aarts et al. (1997)	1e-21	TGCCAATCCATTACACTACAAC	AB692051	LG7
						TCTTTGCTTCACCTCCTAATAA	AB692052
CMFL020_N03_F	BY885144	ssSNP_017	PREDICTED: hypothetical protein [Vitis vinifera]	Honys and Twell (2004)	6e-48	AGCATCCTCCTCGCAAGAA	AB692053	LG8
						TTTGGGCATCGTCAATTT	AB692054
CMFL026_P19_R	BY905376	ssSNP_018	TAZ1 [Petunia hybrida]	Kapoor et al. (2002)	1e-06	CGCGTCATTTCAAGCTCTGG	AB692055	LG3
						TCGTCTGTCCTTCACGTTGGA	AB692056
CMFL029_H13_F	BY888264	ssSNP_019	TET8 [Arabidopsis thaliana]	Honys and Twell (2004)	3e-83	TCTTGGGCGGTGGAGTATGG	AB692057	LG3
						TCGAAGAAGTCCAAGCCGTAGC	AB692058
CMFL036_I10_F	BY890817	ssSNP_020	BIN5 [Arabidopsis thaliana]	Honys and Twell (2004)	6e-44	CCCTGCGAGCTAGGGTTTGA	AB692059	LG10
						TTGCGGACGGACGAGACAT	AB692060
CMFL037_E10_R	BY908742	ssSNP_021	prephenate dehydratase family protein [Arabidopsis thaliana]	Honys and Twell (2004)	6e-57	AGGATGACGCGAGCAATGTG	AB692061	LG4
						CCATTGGGTAACTGCCCAGAA	AB692062
CMFL040_P11_F	BY892471	ssSNP_022	CYP86MF [Brassica campestris]	Cao et al. (2006)	3e-48	TGTTTGGCCGTCGGATTACC	AB692063	LG4
						CCGGTCATCGTGGATCACTTC	AB692064
CMFL041_P09_F	BY892845	ssSNP_023	ATC4H [Arabidopsis thaliana]	Honys and Twell (2004)	7e-73	TGGTGGTGGGTGGCATCTT	AB692065	LG2
						ATCACGAGCTGCAAGCGATG	AB692066
CMFL042_O23_R	BY910677	ssSNP_024	ATCM1 [Arabidopsis thaliana]	Honys and Twell (2004)	2e-65	GATGACCTGGTGGAGCCTTT	AB692067	LG3
						ATGAGCAACCAAAGAAGGTTGA	AB692068
CMFL043_F13_F	BY893346	ssSNP_025	RNS1 [Arabidopsis thaliana]	Honys and Twell (2004)	3e-106	GGTTCAGCAGTGGCCAGGAT	AB692069	LG10
						CCGTTTGTTTCCGGATTCATCT	AB692070
CMFL045_L02_F	BY894199	ssSNP_026	DNA-damage-repair/toleration protein DRT102 [Arabidopsis thaliana]	Honys and Twell (2004)	4e-88	CGGAGCAGACGAATTAGGATGTG	AB692071	LG7
						GCAAAGCGCGCAAGAAGAAG	AB692072
CMFL050_D06_F	BY895802	ssSNP_027	DEX1 [Arabidopsis thaliana]	Paxson-Sowders et al. (2001)	1.3	AGGCACACACGCAGAAGCAG	AB692073	LG7
						CATCTGCTTGAGCAAGGAAGGAA	AB692074
CR0516_F	BW996561	ssSNP_028	similar to RNase H domain-containing protein [Arabidopsis thaliana]	Honys and Twell (2004)	8e-23	CTTACCAACAGCTTCCTGCCAGAT	AB692075	LG5
						CAGATGCTTGCCTTCCTCCAA	AB692076
A contig containing CP10672_R and CMFL035_C19_R	BJ937635, BY908054	ssSNP_029	DEX1 [Arabidopsis thaliana]	Paxson-Sowders et al. (2001)	2.73018	GTTCCGTATTGAAATTCAGTTT	AB692077	LG3
						GCACCAGGAGCACCAGTTGA	AB692078
CM02253_R	BW994117	ssSNP_030	AGP1 [Arabidopsis thaliana]	Xu et al. (1995)	6.66772	CGCAAGCAAAAATACATCTATG	AB692079	LG8
						CCGAAACCTTACGTTGCTC	AB692080
A contig of CM02425_R and CM1041_F	BW994261, AU299518	ssSNP_031	NSCHSLK [Nicotiana sylvestris]	Atanassov et al. (1998)	3.23708e-72	ACGGTCCTGACGAATCAAGC	AB692081	LG1
						GGTGGATGTAGAGGCAATCAGA	AB692082
A contig of CM04625_R and CR1677	BW996148, BW997097	ssSNP_032	OsCP1 [Oryza sativa]	Lee et al. (2004)	7.36541e-38	GCCCATACAATCAGACTAACTT	AB692083	LG5
						CGGGACTCAGTTGGACCAT	AB692084
A contig of CR0647 and CD1675	BW996657, AU036867	ssSNP_033	OsCP1 [Oryza sativa]	Lee et al. (2004)	2.08872e-38	CGGTAAGGGTAATCAGTATCAC	AB692085	LG4
						GCCATGGCAAGGTTTACA	AB692086
A contig of CC1610R_R and CC1610_F	BP174514, AU084613	ssSNP_034	ATA7 [Arabidopsis thaliana]	Rubinelli et al. (1998)	4.83342e-09	CCTGGAACAATCATTTCAAC	AB692087	LG10
						GCAATGGAGAGCAAACCAGTAT	AB692088
A contig of CC1262_F and CC11335_F	AU084360, BW993904	ssSNP_035	OsCP1 [Oryza sativa]	Lee et al. (2004)	3.65542e-37	CTGGAGAGAAACGGGCATAGTG	AB692089	LG2
						TTCCTTCTTCGGTAACGCCATA	AB692090
A contig of CC1601R_R and CC1601_F	BP174506, AU084605	ssSNP_036	AMS [Arabidopsis thaliana]	Sorensen et al. (2003)	4.5097e-26	GCTGCTTAAACCCATGTTCTCG	AB692091	LG10
						AAGCCTAGCTTGCTTCTGTCCA	AB692092
δ The last letter in sequence ID indicates the direction of sequence: F, 5' to 3' ; R, 3' to 5'.
