# Supplementary material for: The construction of a high-density linkage map for identifying SNP markers that are tightly linked to a nuclear-recessive major gene for male sterility in Cryptomeria japonica D. Don
Source: BMC Genomics. 2012 Mar 16;13:95. doi: 10.1186/1471-2164-13-95 (PMC3386010; doi:10.1186/1471-2164-13-95)
Supplement: Additional file 2 — Candidate markers developed from genes differently expressed between male-fertile and male-sterile individuals. [file 1471-2164-13-95-S2.XLS]

## Sheet: Additional file 2
Sequence IDδ	Accession numbers of sequences	Marker ID	Annotation of similar protein	E value	Primer sequence 5' to 3'	Accession numbers of primers	Linkage
CMFL001_B01_R	AB602857	meaSNP_001	PREDICTED: hypothetical protein [Vitis vinifera]	0	TGCATCTGAATGGGAACAAA	AB692093	LG3
					TCCTCCTGGAATTTGACCTG	AB692094
CMFL029_D24_R	AB602860	meaSNP_002	KAP P-loop domain protein [Ktedonobacter racemifer DSM 44963]	3e-19	AACCAGTCCCAGAAACCAACTA	AB692095	LG4
					TGCTCTGGAATCAGTGAAAGAA	AB692096
CD0216	DC429415	-	Hypothetical protein SELMODRAFT_115352 [Selaginella moellendorffii]	4e-30	-	-	LG5 (RFLP)
					-	-
CMFL017_N15_R	BY884030	meaSNP_003	YY1 protein [Zea mays]	3e-06	TGGCGGATCTTACCTATTGC	AB692097	LG7
					AATGTTCCACCAAAGCGTTC	AB692098
CMFL028_O15_R	AB602859	meaSNP_004	Predicted protein [Populus trichocarpa]	4e-104	CAACACAACGGAGAACATCTCT	AB692099	LG7
					ATTTAACCCTGATGGCACAGTT	AB692100
CP11813	AB602862	meaSNP_005	Hypothetical protein ARALYDRAFT_485534 [Arabidopsis lyrata subsp. Lyrata]	6e-64	CAGCAGACAATCGCCAAA	AB692101	LG7
					GAGCGGAGGAAGAGGAAGAG	AB692102
CMFL019_P13_F	AB602858	meaSNP_006	PREDICTED: hypothetical protein [Vitis vinifera]	2e-111	TCTGAGGAATAATAGGTTGAGTGG	AB692103	Distorted
					GGAATTTCTCCGCTAAGATTGT	AB692104
A contig of CMFL009_A11_F and CP10469_F	BY880813, BJ937326	meaSNP_007	Predicted protein [Populus trichocarpa]	5e-147	GCATTCGATCTGTGAACCTGTA	AB692105	LG9
					GTGCTGGTAAGAAACCAGGAAC	AB692106
CD0811	AU036793	-	Hypothetical protein LOC100274216 [Zea mays]	4e-43	-	-	LG10 (RFLP)
					-	-
CM03163_R	BW994876	meaSNP_008	Disease resistance response protein, putative [Ricinus communis]	3e-10	TTTGGTCACTTGGGAACCTC	AB692107	LG10
					GAAATGTGAAGGCACAAGATCA	AB692108
Cj12A46_R	BB941608	meaSNP_009	Hypothetical protein SELMODRAFT_73523 [Selaginella moellendorffii]	2e-22	GTCTGCTGCCCTTCTTGAAA	AB692109	LG11
					CTCCAGCAATCAACCAGGAT	AB692110
Cj12A13_F	BB941590	meaSNP_010	Hypothetical protein SELMODRAFT_73523 [Selaginella moellendorffii]	4e-30	GGTGAGTGAAATCCGCCAC	AB692111	Distorted
					CAGGAACTATCTGAACGCCTC	AB692112
CMFL027_E23_R	BY887474	meaSNP_011	PREDICTED: zinc finger (CCHC/C2H2)-1 [Ciona intestinalis]	0.074	TCGGTAAGTCGGGAATGGAG	AB692113	LG11
					TCAGACGAATGCAAGGTTGA	AB692114
CMFL009_C11_F	BY880857	meaSNP_012	Hypothetical protein SELMODRAFT_408493 [Selaginella moellendorffii]	0.005	ACAGCAAACACCCGAACAG	AB692115	LG10
					AGGGACAGGGAAAGGGATAG	AB692116
A contig of CMFL027_I11_F and CMFL019_N08_F	BY887553, BY884773	meaSNP_013	Predicted protein [Physcomitrella patens subsp. patens]	3e-58	CGAGGAGGAGGAGGAGTTTC	AB692117	LG7
					GCTCATGGTAGCCTTCAACA	AB692118
CMFL029_K03_F	BY888322	meaSNP_014	Predicted protein [Populus trichocarpa]	6e-41	GTCCAAATGGTGGGTGTTG	AB692119	LG2
					AGAGCGGACCTCTGATTCTG	AB692120
CMFL040_O11_R	BY892448	meaSNP_015	Protease inhibitor/seed storage/lipid transfer protein (LTP) family protein [Arabidopsis thaliana]	2e-11	GTCCAGTGAAACATGGCATC	AB692121	LG7
					CCTCTCTTAACACCTCAACCAC	AB692122
CMFL048_P24_F	BY895385	meaSNP_016	Os08g0302000 [Oryza sativa Japonica Group]	8e-51	GACTTGTCCAGAGGCTGAGG	AB692123	LG5
					CTGTCCTTCCTTCCCAACTG	AB692124
CMFL032_J21_R	BY907199	meaSNP_017	Aldose-1-epimerase, putative [Ricinus communis]	3e-22	GCACCAGGCTTGCAATTTTA	AB692125	LG10
					TGCCTGCAAGTCTCATCTGT	AB692126
δ The last letter in sequence ID indicates the direction of sequence: F, 5' to 3' ; R, 3' to 5'.
