# Supplementary material for: The construction of a high-density linkage map for identifying SNP markers that are tightly linked to a nuclear-recessive major gene for male sterility in Cryptomeria japonica D. Don
Source: BMC Genomics. 2012 Mar 16;13:95. doi: 10.1186/1471-2164-13-95 (PMC3386010; doi:10.1186/1471-2164-13-95)
Supplement: Additional file 3 — Primer information of hrmSNP markers. The method used for marker development has previously been reported by Ujino-Ihara et al. (2010). [file 1471-2164-13-95-S3.XLSX]

## Sheet: Additional file 3
Marker	Primer sequence 5' to 3'	Accession no.	Tm
hrmSNP_c24	F: GCCTGCCTTCTTGACAGAAA	AB692127	60
hrmSNP_c24	R: GCCCAACTCGGGATAGTTTA	AB692128
hrmSNP_c28	F: CCTTCACATCTTCACCCTGC	AB692129	60
hrmSNP_c28	R: TCGGCCTTCTGACACTCTCT	AB692130
hrmSNP_c36	F: GACGTCATGGCCTCTTGATT	AB692131	60
hrmSNP_c36	R: AACTTGCGTGGCAACTCTTT	AB692132
hrmSNP_c37	F: CCGGAACGAGTTGCAGTTAT	AB692133	60
hrmSNP_c37	R: GTTCCCCTGTTAGGGCTTCT	AB692134
hrmSNP_c53	F: TGTTGCCATTGCAGAGAAAA	AB692135	60
hrmSNP_c53	R: CCTTAGAAGTCGATCACGAGG	AB692136
hrmSNP_c65	F: AAAAGGACAATCACATGCAAGA	AB692137	60
hrmSNP_c65	R: GCAGCACATATGACCACACC	AB692138
hrmSNP_c66	F: CACTTCCATCTGGCATCAAA	AB692139	60
hrmSNP_c66	R: TGCTTACCGCTTCTCCATCT	AB692140
hrmSNP_c78	F: GGCCCTTCCCTGTAACGTAT	AB692141	60
hrmSNP_c78	R: TTGATTGATGGAATCAGGGG	AB692142
hrmSNP_c87	F: TCAATTCTGGGGTGACCAGT	AB692143	60
hrmSNP_c87	R: CTGTGGAAATGTGGCAGAGA	AB692144
hrmSNP_c93	F: AGGACGCCAAAGTATGCAAG	AB692145	60
hrmSNP_c93	R: AGAACCAACTTCACACATCCC	AB692146
hrmSNP_c98	F: TAGAGAGGGCCTGCCAATAA	AB692147	60
hrmSNP_c98	R: TCTGACAACGCATAGCTTGG	AB692148
hrmSNP_c137	F: TGGACAAATAATGGCAGTCAA	AB692149	60
hrmSNP_c137	R: ACATTGGCCTTTCATCCAAA	AB692150
hrmSNP_c142	F: TCCACTTCCACTTCCCTCAC	AB692151	60
hrmSNP_c142	R: AGGGGGAACTTCTTCTCCAG	AB692152
hrmSNP_c175	F: TATAATCCGCCAAGGTACGC	AB692153	60
hrmSNP_c175	R: GCAAGACCATTACCCTGGAA	AB692154
hrmSNP_c182	F: GGTGCTTCTTAAATCGTGGC	AB692155	60
hrmSNP_c182	R: GTGTTGTCGATGCGTCGTT	AB692156
hrmSNP_c193	F: GAGGAACCACCAGAATCAGAA	AB692157	60
hrmSNP_c193	R: GATGGCATCGTAGCCAAACT	AB692158
hrmSNP_c242	F: TTGTTTGATCATGGCAGCTC	AB692159	60
hrmSNP_c242	R: GATACAACATTTGCCCGGAT	AB692160
hrmSNP_c273	F: TGGCTAGCTATCACCATCTATTT	AB692161	60
hrmSNP_c273	R: TCTTGCTAGGGTTTAGGATTTCA	AB692162
hrmSNP_c280	F: TTCATGTTCGCAAGAGCAAC	AB692163	60
hrmSNP_c280	R: ATATGCATCTTCACCATCCG	AB692164
hrmSNP_c295	F: CCGCAACTGTCAGTGGTCA	AB692165	60
hrmSNP_c295	R: GCGGCCAGTGAGATAGTTTG	AB692166
hrmSNP_s16	F: AGAAACGTACATCTTGGCAGC	AB692167	60
hrmSNP_s16	R: ACAGGATTTGCTGATTGCCT	AB692168
hrmSNP_s23	F: CAGAAGTTGGGAAGAACCGA	AB692169	60
hrmSNP_s23	R: GATGCAATTGTGGCCTTACA	AB692170
hrmSNP_s24	F: TGTTCTGCAGCAAAATGGAG	AB692171	60
hrmSNP_s24	R: ATGCAAGGTTATGGACCCAA	AB692172
hrmSNP_s31	F: GGCACATCCCTTTTTCACAT	AB692173	60
hrmSNP_s31	R: GGGATATTGGGGTGGAACTT	AB692174
hrmSNP_s41	F: TGTCTGCTGATCCTGCAACT	AB692175	60
hrmSNP_s41	R: TGGCTACTTGTGGGTTTCAA	AB692176
hrmSNP_s61	F: GCACCTGCAGTGCAAGATTA	AB692177	60
hrmSNP_s61	R: CCCCATTCTCCACTTTGTGA	AB692178
hrmSNP_s80	F: TAGATGGGCATCCAAAGAGG	AB692179	60
hrmSNP_s80	R: GGCCTTGTGAGACTTCCAAA	AB692180
hrmSNP_s97	F: ATGGCTTCCAAGCAAACTGT	AB692181	60
hrmSNP_s97	R: AATGAGGCGACAATGGGTAG	AB692182
hrmSNP_s124	F: TGAACTGAACCTGGCAAGTG	AB692183	60
hrmSNP_s124	R: GCAATTTGGTTTCCTTTGGA	AB692184
hrmSNP_s128	F: TTAGAGCCTGCACAGAATGC	AB692185	60
hrmSNP_s128	R: TTCTGTGGGGCTGGATAGAC	AB692186
hrmSNP_s136	F: CAAACCCATTCGACCAATCT	AB692187	60
hrmSNP_s136	R: TGTGTTCAGCTTTGGAGCAC	AB692188
hrmSNP_s141	F: TTTCTACACCAGGCGAGCTT	AB692189	60
hrmSNP_s141	R: CTCGATCTTTGATGGGCATT	AB692190
hrmSNP_s152	F: AGAAGCAGCAGATTTTCCCA	AB692191	60
hrmSNP_s152	R: TTGGGTATGAAGGGGATCAA	AB692192
hrmSNP_s160	F: GCAGAATGGCCAATACATGG	AB692193	60
hrmSNP_s160	R: ATTCTTGTGGGAAGCTGCAT	AB692194
hrmSNP_s162	F: TGGTGACTTTGCTCTGCATC	AB692195	60
hrmSNP_s162	R: TCTGGCCTCCACTCTGAACT	AB692196
hrmSNP_s202	F: ATGAAGAGAGTCTTATTTAGGTTTCTG	AB692197	60
hrmSNP_s202	R: TAAGATGCCCCCATTCTTCA	AB692198
hrmSNP_s218	F: ACCCTTCACCTCGTGCTTC	AB692199	60
hrmSNP_s218	R: CGGCTCAAACATAAAAAGGC	AB692200
hrmSNP_s220	F: TCTGAGGGAGTGAACCATGA	AB692201	60
hrmSNP_s220	R: CTCTGCTCTCTCTCTCCTTTCC	AB692202
hrmSNP_s227	F: TTTCTTCTCCTGCACATCCC	AB692203	60
hrmSNP_s227	R: AATCGGCAAATTGCTACGAT	AB692204
hrmSNP_s231	F: TGAAATTGCTTTTGGCAGGT	AB692205	60
hrmSNP_s231	R: TCCAGAGCCGCATTTGAC	AB692206
hrmSNP_s242	F: TGGAGAACAAGATCTTCAAGCA	AB692207	60
hrmSNP_s242	R: ATTGCAGATCTGGCCATTTT	AB692208
hrmSNP_s261	F: GGCTTGCGGAAGACATTAC	AB692209	60
hrmSNP_s261	R: TATCGGTGAAGGCCTGCTTA	AB692210
hrmSNP_s262	F: CGAGAAGAAACACTATCAGTCATAATC	AB692211	60
hrmSNP_s262	R: GGTGCTACCGAGGATGAAAA	AB692212
hrmSNP_s264	F: TGAACTCCTGTCACACTTCC	AB692213	60
hrmSNP_s264	R: TCATTGCACTGCCTCTTCC	AB692214
hrmSNP_s274	F: TGGCTCACCTTTTACACTAACTGA	AB692215	60
hrmSNP_s274	R: CGAACACGATCTAAAATAGCTGG	AB692216
hrmSNP_s277	F: ATTCGGATACATTCCCTCCA	AB692217	60
hrmSNP_s277	R: CCTTGAGGCCACAGCTCTT	AB692218
hrmSNP_s283	F: GAAGACAAGAAAGAAGCTGAGGA	AB692219	60
hrmSNP_s283	R: AGCAGTCCACTTAAACAAACACA	AB692220
hrmSNP_s289	F: CAAATTTGGTCTGTATATGGCTTG	AB692221	60
hrmSNP_s289	R: AAAAGTATGTTCCCAACAAACAGA	AB692222
hrmSNP_s290	F: CATAGAGGATTGCTGGTTTATGG	AB692223	60
hrmSNP_s290	R: TCAAATTAAAGTGCTCATCAACG	AB692224
hrmSNP_s291	F: TTTGGGACGTGCTATCCAAC	AB692225	60
hrmSNP_s291	R: GAGAGCAATTTCGGCGAG	AB692226
hrmSNP_s293	F: GGAAAGGGAAGAGCAGCAG	AB692227	60
hrmSNP_s293	R: ATGGTTAGCAGCACACCTCC	AB692228
hrmSNP_s295	F: AGGCCTATCACAATTCCCAG	AB692229	60
hrmSNP_s295	R: AAGGCAGCCATTCAAAACAG	AB692230
hrmSNP_s297	F: ATCAGGCCTAAGCCCTTTCA	AB692231	60
hrmSNP_s297	R: TTGTGGGCTTATTTGAAGACA	AB692232
hrmSNP_s307	F: TGGATTTGACCTGTCACTCG	AB692233	60
hrmSNP_s307	R: CGCTCACTCCGCTCTTTAAT	AB692234
hrmSNP_s327	F: CGAGGCCTGATAGCTTCCAT	AB692235	60
hrmSNP_s327	R: TCGCCTCATAAAACTCGTCA	AB692236
hrmSNP_s333	F: TCGTATCCGGTCACTATTTCC	AB692237	60
hrmSNP_s333	R: GTGCTGCCTCAAGGGTTC	AB692238
hrmSNP_s336	F: TCCTCTCCAAATCTAGCTAACCC	AB692239	60
hrmSNP_s336	R: CACACTGTATTGAATGAATGCTCTC	AB692240
hrmSNP_s340	F: TTGCTGAGGTGTTCACTGGT	AB692241	60
hrmSNP_s340	R: CCATGTAAAATGACTGTTCAGGA	AB692242
hrmSNP_s360	F: GGGAAATTGTTAAGCCCCTC	AB692243	60
hrmSNP_s360	R: AATGCAACACAATCAAATAGCA	AB692244
hrmSNP_s361	F: TGAAGAGGAGGATCCAGAGC	AB692245	60
hrmSNP_s361	R: CCCTTATCTTCTCCATAACTGGG	AB692246
hrmSNP_s362	F: CAGATTATATGCCTCCGATTTTG	AB692247	60
hrmSNP_s362	R: GGAGGAAGAAAGAGAGCAATCA	AB692248
hrmSNP_s372	F: GAAGATCGCTTGCCCTCC	AB692249	60
hrmSNP_s372	R: CCGCCATTAATGCTGTAGTAAG	AB692250
hrmSNP_s378	F: AGTTAGTCCATTCTGACCGTGT	AB692251	60
hrmSNP_s378	R: GGCCATGAAGCTAGAAAATGA	AB692252
hrmSNP_s396	F: TGCAACAGTCATGGCTGAATA	AB692253	60
hrmSNP_s396	R: CCAGACATCTCTTAGGATGCAC	AB692254
hrmSNP_s400	F: GGGTCTATTTTGGCATCCCT	AB692255	60
hrmSNP_s400	R: TCGCAAACAAATAAAGCAACA	AB692256
hrmSNP_s414	F: AAGAAGGTCCCAAAAGAGGC	AB692257	60
hrmSNP_s414	R: GGTGCACCTGCTTCAAAAC	AB692258
hrmSNP_s419	F: ACATGCCTGGCGTTAAATCT	AB692259	60
hrmSNP_s419	R: AATTTGCGCATAAATTTGCC	AB692260
hrmSNP_s421	F: CTTGTCAGAAGGGTGTCTTCA	AB692261	60
hrmSNP_s421	R: AAAAAGGACCATCATAGAGTGATT	AB692262
hrmSNP_s433	F: AGGCAGATATGGATGAGAGCA	AB692263	60
hrmSNP_s433	R: CAACATTAAGGTTTGTTTTCGC	AB692264
hrmSNP_s435	F: CTCGTGGCCGTTGCTCTT	AB692265	60
hrmSNP_s435	R: GAAGGCGCCGAACGTAAC	AB692266
hrmSNP_s436	F: GCAGCTGCTGTACATAGTTTCC	AB692267	60
hrmSNP_s436	R: TCCAGCACAGCTTCCAAAAT	AB692268
hrmSNP_s438	F: TGCTCAGAATAAAGCTGTAAGCA	AB692269	60
hrmSNP_s438	R: TGCCGCAGTCCTTTTTATCT	AB692270
hrmSNP_s444	F: GGGCAGATAATCTACAATAGAAAACA	AB692271	60
hrmSNP_s444	R: CTCGCGGTAAATGAATCCAG	AB692272
hrmSNP_s445	F: TGGTGGTGACTTCTATCTTGAAA	AB692273	60
hrmSNP_s445	R: CCACTACCGTAGGCTTGGAT	AB692274
hrmSNP_s447	F: CAGCTATTCCAAAGAGATTGGC	AB692275	60
hrmSNP_s447	R: TTACCTCCCAACGATAACTTTC	AB692276
hrmSNP_s457	F: CCCATCCTTTTGGTCATCAT	AB692277	60
hrmSNP_s457	R: GAGTTAGGGGTCAAGCATTTG	AB692278
hrmSNP_s475	F: GGATTGGCCATAGACCTGAA	AB692279	60
hrmSNP_s475	R: ACCCTTGCTCTGCTCTCAAA	AB692280
hrmSNP_s477	F: GAGAACCTTGCTTCAGCCAC	AB692281	60
hrmSNP_s477	R: TGCTTCATCTGAGCCACTGA	AB692282
hrmSNP_s492	F: GATCCACAAACATCCCCAAG	AB692283	60
hrmSNP_s492	R: ATTGCAGAAGGAGATGACCG	AB692284
hrmSNP_s501	F: ACCTGGTTTGGTTAAGCCTG	AB692285	60
hrmSNP_s501	R: GAGTCCGATGATCAAACCGT	AB692286
hrmSNP_s504	F: TGGTCCAATTGAGAATGCAG	AB692287	60
hrmSNP_s504	R: GTCCCCGTTATGACACCAAT	AB692288
hrmSNP_s509	F: AAGAAGGCACCTGCTGGTTA	AB692289	60
hrmSNP_s509	R: ACAGGCATTTGGGTTGTCAT	AB692290
hrmSNP_s513	F: GGGAACGAAGCAGAAACAAC	AB692291	60
hrmSNP_s513	R: GGTGCAAGACTTAGGGTCCA	AB692292
hrmSNP_s528	F: TCAAAAGGAACCATCCTCCA	AB692293	60
hrmSNP_s528	R: ACGGAGAGGCAGTGCTTAAA	AB692294
hrmSNP_s532	F: GCATTGAGCTACCCCATCAT	AB692295	60
hrmSNP_s532	R: TGATTGCAGAGCTAGTCGGA	AB692296
hrmSNP_s534	F: AACAGAAGGTTGGAGGCAAA	AB692297	60
hrmSNP_s534	R: AAAATGCCAGCATTGATTCC	AB692298
hrmSNP_s542	F: CCTGAGCCAGGTCTATTTGC	AB692299	60
hrmSNP_s542	R: ATGAAAATCCTCATGCCTGC	AB692300
hrmSNP_s549	F: CAAATGAGCGTACAAGGGCT	AB692301	60
hrmSNP_s549	R: ACATGACCAACACGATCCAA	AB692302
hrmSNP_s552	F: CAGGGCTAATGAAACCCTCA	AB692303	60
hrmSNP_s552	R: TAGCGTTCTTTTCTGGTGGG	AB692304
hrmSNP_s564	F: TATGGTCTGGACGTGCTTCA	AB692305	60
hrmSNP_s564	R: GTTGGTGGCAATGTTGTACG	AB692306
hrmSNP_s589	F: ATTTTCAGGGTTGGGTTTCC	AB692307	60
hrmSNP_s589	R: GGATTGCAACCAAAAGAGGA	AB692308
hrmSNP_s591	F: TCTTTGGCCTTGACCTTGTC	AB692309	60
hrmSNP_s591	R: GGACCTTTGGAAGGACATCA	AB692310
hrmSNP_s620	F: GAAAGGACCCCGAACCTTAT	AB692311	60
hrmSNP_s620	R: TGTGAGTGTTGTGGGTTGCT	AB692312
hrmSNP_s635	F: GCCTTATTTCCCACTTCTGC	AB692313	60
hrmSNP_s635	R: GCTGTCAAGGAGGTCAGCTT	AB692314
hrmSNP_s636	F: GCTGGAAAGGGATTTGAAGA	AB692315	60
hrmSNP_s636	R: TGCTGCTACATACTGCAGGC	AB692316
hrmSNP_s638	F: TTGCGCTCTTCTGTTGTGAG	AB692317	60
hrmSNP_s638	R: GCTCAACGTGGAGAGAAAGG	AB692318
hrmSNP_s645	F: AACTGTCACCTCTTGTGCCA	AB692319	60
hrmSNP_s645	R: GACAAGGATAGCGAGATCGG	AB692320
hrmSNP_s646	F: CAGTAAGCTCTGTGCCACCA	AB692321	60
hrmSNP_s646	R: CCAATCTTGAAGGCTTGCTC	AB692322
hrmSNP_s654	F: CTACAACCTTCCTTCGGTGC	AB692323	60
hrmSNP_s654	R: CAGAACAAAAGCGTGGAACA	AB692324
hrmSNP_s664	F: TGGCATTCTTGTTTTGGACA	AB692325	60
hrmSNP_s664	R: TCGTTACCAAGGCTTATGGC	AB692326
hrmSNP_s679	F: TCCGGAGAAATTGTGAAGAAA	AB692327	60
hrmSNP_s679	R: CCGGACTTTTCTCTGTAGTTCC	AB692328
hrmSNP_s680	F: TGCTTCTTATCCCATTGTCTAGG	AB692329	60
hrmSNP_s680	R: CCAACTGATGTTGCATTTCTTT	AB692330
hrmSNP_s681	F: TGCTGTACGGGCGAAAGTAG	AB692331	60
hrmSNP_s681	R: TCAGATGGCAAGGGTGAAAG	AB692332
hrmSNP_s682	F: GAAGAAGAAGAAATGTGCCCC	AB692333	60
hrmSNP_s682	R: CCACTGTTGTCCATTGCTGT	AB692334
hrmSNP_s685	F: CTATGCCGTAGCCTGGGTT	AB692335	60
hrmSNP_s685	R: CTGTGACAGGAATGGTGAGC	AB692336
hrmSNP_s687	F: GAGGACCACCACCACCAG	AB692337	60
hrmSNP_s687	R: ATGTCCTCCATGACCTCCAT	AB692338
hrmSNP_s688	F: GCCAATAGGGGCATGTGTAT	AB692339	60
hrmSNP_s688	R: GCCTCCAGTTGAACTCCCTC	AB692340
hrmSNP_s693	F: AAGGTTTTAAGGGCGTTTCA	AB692341	60
hrmSNP_s693	R: CACACATCGCACTGAATCCT	AB692342
hrmSNP_s716	F: AACATCGTCTCAGTAGATGAAAACA	AB692343	60
hrmSNP_s716	R: CAGCTTCTTTCTCCATTAATGCTT	AB692344
hrmSNP_s718	F: GCTGGAAGTCAAAGACGAGC	AB692345	60
hrmSNP_s718	R: CGCAACGAGAAAATGTGAAA	AB692346
hrmSNP_s719	F: GGCTATCTTTCTTTGCGGGT	AB692347	60
hrmSNP_s719	R: TCTAGGAGGGCACGGTATTG	AB692348
hrmSNP_s723	F: AAGCTCTTCGTGGCAACCT	AB692349	60
hrmSNP_s723	R: TTGTCAAACGGTCAACTTGTTC	AB692350
hrmSNP_s725	F: CCCCCTGACAACTGAATCTG	AB692351	60
hrmSNP_s725	R: CATCTTCTTCACTGCATCCTTT	AB692352
hrmSNP_s728	F: CGGCTACTATTCCTGCCAAG	AB692353	56
hrmSNP_s728	R: CTTGTTGGTGGCCTGACTTT	AB692354
hrmSNP_s733	F: GGGAGATCTTCCCACAAAGG	AB692355	60
hrmSNP_s733	R: CACAGACAGAGGCACCAACA	AB692356
hrmSNP_s739	F: CTGAGTGGGCCTAAGAATGC	AB692357	60
hrmSNP_s739	R: CCTACTCACGTGGTTACGTATAAAGA	AB692358
hrmSNP_s744	F: GAAAATGCCCAATTTTCATAGA	AB692359	56
hrmSNP_s744	R: GGTTGCTCCATTTGTTCAGA	AB692360
hrmSNP_s752	F: GAGCCTCCAGGACCATTTTC	AB692361	60
hrmSNP_s752	R: TCCACTCTAAGGTCACTTGCC	AB692362
hrmSNP_s753	F: CCAGAATTTTCCTCCCAACC	AB692363	60
hrmSNP_s753	R: TCTCCAGAGAAAAATAATACTCGAA	AB692364
hrmSNP_s756	F: AAAGCAGATGAGTTCATTGTCAAG	AB692365	60
hrmSNP_s756	R: AGCGCTGCCTAATTGATTGA	AB692366
hrmSNP_s760	F: TTGCTTTAGTTCTGATCCATAGCTT	AB692367	56
hrmSNP_s760	R: GCAGGAAAACTAGCACGCTT	AB692368
hrmSNP_s766	F: GCTCCCGTTGCTGATACAAT	AB692369	60
hrmSNP_s766	R: GATTCGCCTCTACCATAAGAGA	AB692370
hrmSNP_s769	F: TCCCAGGTTGCTAGTATGGC	AB692371	60
hrmSNP_s769	R: GCATGGTAGCTCACAATCATACTC	AB692372
hrmSNP_s781	F: GGCTGTCACAAAACCTGTCA	AB692373	60
hrmSNP_s781	R: GCAGATGCCAGCCAATCTAT	AB692374
hrmSNP_s783	F: GGTTGCAGAGGAAGGTTTTT	AB692375	60
hrmSNP_s783	R: TCCCCGCATATTCTAGTTTCTT	AB692376
hrmSNP_s793	F: CTGAATATGCGCAACATTGG	AB692377	60
hrmSNP_s793	R: CAGGAGAAAAGATCCAGGAGAA	AB692378
hrmSNP_s795	F: AAACCTGTGCGAGAAGATGG	AB692379	60
hrmSNP_s795	R: TGGGAGCTGCCTTGAGAG	AB692380
hrmSNP_s796	F: GTGGAAAAGTTGTTCGCCAG	AB692381	56
hrmSNP_s796	R: CGGGTTTTAAAGACGGAGC	AB692382
hrmSNP_s798	F: TCAGGTCTGCTAGGGTTGCT	AB692383	56
hrmSNP_s798	R: CCAGAAGCATCTTTGCCTTG	AB692384
hrmSNP_s799	F: ATTATGGGAAAGAGGGGCTG	AB692385	60
hrmSNP_s799	R: AAGAGGAGGCCAGGAGTGAT	AB692386
hrmSNP_s801	F: TGTCAAGGAAGAGATTGGCA	AB692387	60
hrmSNP_s801	R: ATTGCCCACATTGATTTTGC	AB692388
hrmSNP_s804	F: AATGGATACGCTCCAAAGACA	AB692389	56
hrmSNP_s804	R: ACAGCAGCTGCAAAAACCTT	AB692390
hrmSNP_s805	F: GCAGGTAAAAGTTTCAGTAATGGC	AB692391	56
hrmSNP_s805	R: GAGATGGGGCTAGAGCGG	AB692392
hrmSNP_s807	F: CCAATTCGCCTATATGCTCG	AB692393	56
hrmSNP_s807	R: TGTGATAGCAAACTTTTATTTGGTG	AB692394
hrmSNP_s809	F: CCAGGGCTTCTAACGCAGTA	AB692395	60
hrmSNP_s809	R: ACGCTTCTCAAGACCTCCAA	AB692396
hrmSNP_s812	F: AAGTCAGTGGCTGGAGGGAT	AB692397	60
hrmSNP_s812	R: AGTGGTGCAGCAACCTCTCT	AB692398
hrmSNP_s826	F: TCTCTGTGCTCTGTTTGCTGA	AB692399	56
hrmSNP_s826	R: GCCATTTTTCCCATTTGATTT	AB692400
hrmSNP_s827	F: GGTTCGTCCCCTCGTAGTCT	AB692401	60
hrmSNP_s827	R: ATGCACTCATCGCACTTCAC	AB692402
hrmSNP_s831	F: TTCTTCTTAGGAAATGATACAACTGC	AB692403	56
hrmSNP_s831	R: ATAGTCAAGGGCCACCTGC	AB692404
hrmSNP_s834	F: TGCCACTCAAGAAAAATGGA	AB692405	60
hrmSNP_s834	R: TGCATTTGAAGTGTCAAGCTG	AB692406
hrmSNP_s841	F: TCAAATAACGCTGTTCCCCT	AB692407	56
hrmSNP_s841	R: CCACCACCAAGCTTCTTTTG	AB692408
hrmSNP_s844	F: CGGTTCTGGTGATCCTGAAG	AB692409	60
hrmSNP_s844	R: GTACATAATCCCGCGTCCAC	AB692410
hrmSNP_s848	F: TTGTATCAACATGCCTAATGTGC	AB692411	56
hrmSNP_s848	R: CCACTTTTGTGTGTGAATGAGG	AB692412
hrmSNP_s859	F: GGCTACTGGTGGATCTGAAG	AB692413	60
hrmSNP_s859	R: TGCTGTCGAAAATCCCTGAT	AB692414
hrmSNP_s861	F: TGTGAAGAAGCAGAGATTCCA	AB692415	60
hrmSNP_s861	R: AATGCCTTTCATAGGGCTTG	AB692416
hrmSNP_s871	F: TTTGCTTTCGATTTGCTCTTT	AB692417	60
hrmSNP_s871	R: GCTCCTCGCAGTTGTCTCAT	AB692418
hrmSNP_s887	F: AAAAATTCTTCCGTCAATTTCTTG	AB692419	56
hrmSNP_s887	R: GAACCATCAAAACAAAGTGCAA	AB692420
hrmSNP_s890	F: CCAGGCAGGATAAAGTCCAG	AB692421	60
hrmSNP_s890	R: GCAAAAATACAAGGACACAGATG	AB692422
hrmSNP_s892	F: CGTGTTCAGCATGTTCACAA	AB692423	60
hrmSNP_s892	R: TGGAACTGGATCCCTTCAAC	AB692424
hrmSNP_s896	F: CATCTGCCCTGTGACTGTTG	AB692425	60
hrmSNP_s896	R: TCCCACTGTTCTTACATAGCTTAAAA	AB692426
hrmSNP_s897	F: TGCAATTGGATTTGTGGTTT	AB692427	60
hrmSNP_s897	R: CATGAAGCACTTCCGCAATA	AB692428
hrmSNP_s903	F: AAAGCAAGCAAAACGTCAGG	AB692429	60
hrmSNP_s903	R: TTTTCCTCAGCTTGAATCTCC	AB692430
hrmSNP_s921	F: GCTCGACACATACTCCAGCA	AB692431	60
hrmSNP_s921	R: CTGATCAAGATCCCTTTGGC	AB692432
hrmSNP_s930	F: ATTGCTCCGAGGAAGTCAAA	AB692433	60
hrmSNP_s930	R: TCCTCTCCTTCCAATGCTGT	AB692434
hrmSNP_s933	F: GCAGACTTTTCTGTCCCGAG	AB692435	60
hrmSNP_s933	R: AGACTCTTCCTGCTTGGGC	AB692436
hrmSNP_s940	F: CAGGTCATGAATGCCGTGTA	AB692437	60
hrmSNP_s940	R: TGCAGCTCCCGTTTTCTAAT	AB692438
hrmSNP_s941	F: GGAAGATGTGCATGTTCTGAAA	AB692439	60
hrmSNP_s941	R: AACAACACTCCAAAAGACTGACAA	AB692440
hrmSNP_s952	F: CTGAGCTTTGCCTGGGAAG	AB692441	60
hrmSNP_s952	R: AGCAAAGCAAATCACAGCAA	AB692442
hrmSNP_s970	F: GGCGGCTGCTGTTATAGTTG	AB692443	60
hrmSNP_s970	R: GAAATTTCCAGCGCCGATA	AB692444
hrmSNP_s971	F: TGATCAGATTGGTGTCAGTTCA	AB692445	60
hrmSNP_s971	R: GGCCCTCCTCTATATGGACA	AB692446
hrmSNP_s980	F: GGATTGCCAAGAGCGAGTAT	AB692447	60
hrmSNP_s980	R: ACTCTTCGCAAACAAATAAAGCA	AB692448
hrmSNP_s984	F: TGGCTTAGAGCCGTGAAAAG	AB692449	60
hrmSNP_s984	R: GCCCTTGCCTGTACTGAGTT	AB692450
hrmSNP_s988	F: GATCCCCCATGAAGTTCTCA	AB692451	60
hrmSNP_s988	R: TTGGAGGCTCTCAGTATCCC	AB692452
hrmSNP_s994	F: GGCCATGAAAGAGTTGAAGC	AB692453	60
hrmSNP_s994	R: GAATGGCCCAACTCCAGTAA	AB692454
hrmSNP_s1002	F: ATTTTTAGGGTACGAGGCGT	AB692455	60
hrmSNP_s1002	R: TTTACAACAATAAGAGGCGAGC	AB692456
hrmSNP_s1005	F: TGTGGGAAACTCCCATCCTA	AB692457	60
hrmSNP_s1005	R: CAAGAATTGTTGCATGTCAATG	AB692458
hrmSNP_s1016	F: TGAAGCCTTTAGGTGCTTCCT	AB692459	60
hrmSNP_s1016	R: CCCATCACAAGATTAAGCCAG	AB692460
hrmSNP_s1017	F: AAAGAGACGTGCTGAAGTTGC	AB692461	60
hrmSNP_s1017	R: CACAGTGTAAGCCTGTTGAATTG	AB692462
hrmSNP_s1019	F: TCCAGCTGAAGAGAATGAGC	AB692463	60
hrmSNP_s1019	R: GGAATGGCTATCAATGCCTTA	AB692464
hrmSNP_s1023	F: AGGCCATACTCCACAGTCAGA	AB692465	60
hrmSNP_s1023	R: TGAGCAGAGTAAACCAACACAAA	AB692466
hrmSNP_s1027	F: GGCCTCCAAACTGAACAAAA	AB692467	60
hrmSNP_s1027	R: TGTCAAACTATACAACTGCCACA	AB692468
hrmSNP_s1043	F: AGAAGTCCCCCGAAAAGAAT	AB692469	60
hrmSNP_s1043	R: TGCACCATGCTTGGTTTATC	AB692470
hrmSNP_s1056	F: TGAGGCAGTTTGCAATCAAG	AB692471	60
hrmSNP_s1056	R: GCTGGTTTTGGTTCCATGTC	AB692472
