# Supplementary material for: The construction of a high-density linkage map for identifying SNP markers that are tightly linked to a nuclear-recessive major gene for male sterility in Cryptomeria japonica D. Don
Source: BMC Genomics. 2012 Mar 16;13:95. doi: 10.1186/1471-2164-13-95 (PMC3386010; doi:10.1186/1471-2164-13-95)
Supplement: Additional file 4 — Linkage association between microsatellite markers and a male-sterile gene (ms1) in C. japonica. [file 1471-2164-13-95-S4.XLS]

## Sheet: Additional file 4
Locus	Linkage	X2	P value
CJG0175_S	LG1	1.7	0.636934
CS2169S	LG1	0.8	0.849467
CJG77_S	LG3	0.6	0.896432
CJG121_S	LG4	3.8	0.283886
CJS333_S	LG4	2.1	0.551913
CJG0170S	LG5	3.6	0.308022
CJG181_S	LG5	0.7	0.873204
CS1281_S	LG5	3.9	0.272467
CJG078_S	LG7	2.7	0.440227
CJG13_S	LG7	3.6	0.308022
CS1579_S	LG7	7.7	0.0526363
CJG0101S	LG9	23.9	< 0.0001
CJG0177_S	LG9	27	< 0.0001
CJS0455S	LG10	1.3	0.729133
CJS201_S	LG10	4.6	0.203542
CS1525_S	LG10	3.6	0.308022
CJG124_S	LG11	2.5	0.475291
CS1522_S	LG11	3	0.391625
CS2056_S	LG11	4.9	0.179268
