# Supplementary material for: The construction of a high-density linkage map for identifying SNP markers that are tightly linked to a nuclear-recessive major gene for male sterility in Cryptomeria japonica D. Don
Source: BMC Genomics. 2012 Mar 16;13:95. doi: 10.1186/1471-2164-13-95 (PMC3386010; doi:10.1186/1471-2164-13-95)
Supplement: Additional file 5 — Primer information for BioMark 48.48 Dynamic Array (Fluidigm) using KASPar assays. [file 1471-2164-13-95-S5.XLSX]

## Sheet: Additional file 5
Marker ID	Primer sequence 5' to 3'	Accession no.
CC0625_sf	STA: CGAAGCAAGGAGATTGGAATTAC	AB692473
	CR: CATAGACCCTGGATGAGGGC	AB692474
	KASP1: GAAGGTGACCAAGTTCATGCTCGAAGCAAGGAGATTGGAATTACT	AB692475
	KASP2: GAAGGTCGGAGTCAACGGATTCGAAGCAAGGAGATTGGAATTACC	AB692476
CC1633_sf	STA: CCTTGAGTCCCTCATGC	AB692477
	CR: AAGACATCACTCAATGGACCCA	AB692478
	KASP1: GAAGGTGACCAAGTTCATGCTCCTTGAGTCCCTCATGCG	AB692479
	KASP2: GAAGGTCGGAGTCAACGGATTCCTTGAGTCCCTCATGCA	AB692480
CC2081_sf	STA: CTGCGCCTAGCCC	AB692481
	CR: CCCTGTAGTCAGGGGCAAT	AB692482
	KASP1: GAAGGTGACCAAGTTCATGCTCTGCGCCTAGCCCG	AB692483
	KASP2: GAAGGTCGGAGTCAACGGATTCTGCGCCTAGCCCT	AB692484
CC796_sf	STA: CTTCGTTCTCTCCTAAGAAAAACAA	AB692485
	CR: CGCTGGCTTAGAATTTTGGTGT	AB692486
	KASP1: GAAGGTGACCAAGTTCATGCTCTTCGTTCTCTCCTAAGAAAAACAAA	AB692487
	KASP2: GAAGGTCGGAGTCAACGGATTCTTCGTTCTCTCCTAAGAAAAACAAG	AB692488
gSNP0062	STA: TCTTGGACAAGCAAGGGATAT	AB692489
	CR: CTTTTTCCAGGGTTTAAGGGGC	AB692490
	KASP1: GAAGGTGACCAAGTTCATGCTTCTTGGACAAGCAAGGGATATC	AB692491
	KASP2: GAAGGTCGGAGTCAACGGATTTCTTGGACAAGCAAGGGATATT	AB692492
gSNP01166	STA: GGAATACCCTCTGAAACGC	AB692493
	CR: TCTTTCACATCCTTCGGTAGGAG	AB692494
	KASP1: GAAGGTGACCAAGTTCATGCTGGAATACCCTCTGAAACGCT	AB692495
	KASP2: GAAGGTCGGAGTCAACGGATTGGAATACCCTCTGAAACGCC	AB692496
gSNP01169	STA: AGCAGCAGTGCATGAGTA	AB692497
	CR: GGCACTCTGAGGTTTCAATTCC	AB692498
	KASP1: GAAGGTGACCAAGTTCATGCTAGCAGCAGTGCATGAGTAT	AB692499
	KASP2: GAAGGTCGGAGTCAACGGATTAGCAGCAGTGCATGAGTAC	AB692500
gSNP01221	STA: AGCTTCTCCCTCAGGAAA	AB692501
	CR: GGGTAGTCTGCATCTTGCTCAT	AB692502
	KASP1: GAAGGTGACCAAGTTCATGCTAGCTTCTCCCTCAGGAAAA	AB692503
	KASP2: GAAGGTCGGAGTCAACGGATTAGCTTCTCCCTCAGGAAAT	AB692504
gSNP01224	STA: CTCAGAACGAGGTGGC	AB692505
	CR: TAGAATTTGTCCAACCGACCGC	AB692506
	KASP1: GAAGGTGACCAAGTTCATGCTCTCAGAACGAGGTGGCA	AB692507
	KASP2: GAAGGTCGGAGTCAACGGATTCTCAGAACGAGGTGGCT	AB692508
gSNP01315	STA: CAATTAAATTAGAGGTACGGACACA	AB692509
	CR: CTGGGTATCCGTTTGTCGC	AB692510
	KASP1: GAAGGTGACCAAGTTCATGCTCAATTAAATTAGAGGTACGGACACAC	AB692511
	KASP2: GAAGGTCGGAGTCAACGGATTCAATTAAATTAGAGGTACGGACACAA	AB692512
gSNP01447	STA: GTTGATTTTCTGTTTGAATTCAGTT	AB692513
	CR: AAGAACACACACAAATCGCCC	AB692514
	KASP1: GAAGGTGACCAAGTTCATGCTGTTGATTTTCTGTTTGAATTCAGTTT	AB692515
	KASP2: GAAGGTCGGAGTCAACGGATTGTTGATTTTCTGTTTGAATTCAGTTC	AB692516
gSNP01449	STA: CATGGAGGTTGTGGCTAAAAG	AB692517
	CR: TAGCTCGTCTCTCCCTACCG	AB692518
	KASP1: GAAGGTGACCAAGTTCATGCTCATGGAGGTTGTGGCTAAAAGT	AB692519
	KASP2: GAAGGTCGGAGTCAACGGATTCATGGAGGTTGTGGCTAAAAGC	AB692520
gSNP01452	STA: GCTCCATTTTCCGCCATAATAT	AB692521
	CR: CTTGACACAGCAAGAAGAATACTCCT	AB692522
	KASP1: GAAGGTGACCAAGTTCATGCTGCTCCATTTTCCGCCATAATATG	AB692523
	KASP2: GAAGGTCGGAGTCAACGGATTGCTCCATTTTCCGCCATAATATA	AB692524
gSNP0158	STA: GTCGCTGACAGGAAAAGA	AB692525
	CR: TGCCTGAAGATGGGCTTTTTACTT	AB692526
	KASP1: GAAGGTGACCAAGTTCATGCTGTCGCTGACAGGAAAAGAA	AB692527
	KASP2: GAAGGTCGGAGTCAACGGATTGTCGCTGACAGGAAAAGAG	AB692528
gSNP01586	STA: GCTGGAGTTTAACTGATGCT	AB692529
	CR: GGGGATAGGGGTCTTCTGAAAT	AB692530
	KASP1: GAAGGTGACCAAGTTCATGCTGCTGGAGTTTAACTGATGCTG	AB692531
	KASP2: GAAGGTCGGAGTCAACGGATTGCTGGAGTTTAACTGATGCTA	AB692532
gSNP01898	STA: GTTCAAGTTGACACAGAATGG	AB692533
	CR: CGGCAACAGTACGAGTATCCT	AB692534
	KASP1: GAAGGTGACCAAGTTCATGCTGTTCAAGTTGACACAGAATGGA	AB692535
	KASP2: GAAGGTCGGAGTCAACGGATTGTTCAAGTTGACACAGAATGGT	AB692536
gSNP02135	STA: CCTTTGTTATCCACAGCTTTTGA	AB692537
	CR: TTCGTGGGCATTGTCTCTCATA	AB692538
	KASP1: GAAGGTGACCAAGTTCATGCTCCTTTGTTATCCACAGCTTTTGAT	AB692539
	KASP2: GAAGGTCGGAGTCAACGGATTCCTTTGTTATCCACAGCTTTTGAC	AB692540
gSNP02220	STA: AAAATTGTTGTTTTATCTCTTCTGC	AB692541
	CR: GCTAGCCTGTCTGCAAAATGC	AB692542
	KASP1: GAAGGTGACCAAGTTCATGCTAAAATTGTTGTTTTATCTCTTCTGCA	AB692543
	KASP2: GAAGGTCGGAGTCAACGGATTAAAATTGTTGTTTTATCTCTTCTGCG	AB692544
gSNP02267	STA: TTTGAGTTTTGAGTTCACGTTTTTT	AB692545
	CR: TCTATCTCTGTCTATCCACACTTCCT	AB692546
	KASP1: GAAGGTGACCAAGTTCATGCTTTTGAGTTTTGAGTTCACGTTTTTTA	AB692547
	KASP2: GAAGGTCGGAGTCAACGGATTTTTGAGTTTTGAGTTCACGTTTTTTT	AB692548
gSNP02318	STA: CCAATTTCAGGTTCATTCTGCA	AB692549
	CR: ACAATGAACCTAAAGTTAGAATGGGGA	AB692550
	KASP1: GAAGGTGACCAAGTTCATGCTCCAATTTCAGGTTCATTCTGCAG	AB692551
	KASP2: GAAGGTCGGAGTCAACGGATTCCAATTTCAGGTTCATTCTGCAT	AB692552
gSNP02373	STA: AGCCTGCGATCAATTTGAG	AB692553
	CR: CGAAGAACTGTGGAGGTTCAGT	AB692554
	KASP1: GAAGGTGACCAAGTTCATGCTAGCCTGCGATCAATTTGAGC	AB692555
	KASP2: GAAGGTCGGAGTCAACGGATTAGCCTGCGATCAATTTGAGA	AB692556
gSNP02475	STA: AAAAACTTTGGTCTTGGAATATGCA	AB692557
	CR: GTATCCTTCACGGTTCCTAAAGCA	AB692558
	KASP1: GAAGGTGACCAAGTTCATGCTAAAAACTTTGGTCTTGGAATATGCAG	AB692559
	KASP2: GAAGGTCGGAGTCAACGGATTAAAAACTTTGGTCTTGGAATATGCAT	AB692560
gSNP02492	STA: GAAAGAAAACGTAGAACAATTAGAC	AB692561
	CR: GAAATACGTTCAAGCAGATGTGGG	AB692562
	KASP1: GAAGGTGACCAAGTTCATGCTGAAAGAAAACGTAGAACAATTAGACA	AB692563
	KASP2: GAAGGTCGGAGTCAACGGATTGAAAGAAAACGTAGAACAATTAGACG	AB692564
gSNP02551	STA: GGAGGAGTTTGAAGATCTGTG	AB692565
	CR: AGCCTCTTTTTCAACACAATGGAAAC	AB692566
	KASP1: GAAGGTGACCAAGTTCATGCTGGAGGAGTTTGAAGATCTGTGT	AB692567
	KASP2: GAAGGTCGGAGTCAACGGATTGGAGGAGTTTGAAGATCTGTGG	AB692568
gSNP02563	STA: GCTTTCCGAGCTGAAAACA	AB692569
	CR: AGGGCTTCTGCCATGACTAA	AB692570
	KASP1: GAAGGTGACCAAGTTCATGCTGCTTTCCGAGCTGAAAACAA	AB692571
	KASP2: GAAGGTCGGAGTCAACGGATTGCTTTCCGAGCTGAAAACAG	AB692572
gSNP02680	STA: CTCTGCAGACATTGGCT	AB692573
	CR: GCGGTAGTGCTGTGGTGATTTT	AB692574
	KASP1: GAAGGTGACCAAGTTCATGCTCTCTGCAGACATTGGCTG	AB692575
	KASP2: GAAGGTCGGAGTCAACGGATTCTCTGCAGACATTGGCTA	AB692576
gSNP02750	STA: GAAAAGTGAGTTGGTGGATTATGAT	AB692577
	CR: TAATCCCTTTCCATTCACAGGGAG	AB692578
	KASP1: GAAGGTGACCAAGTTCATGCTGAAAAGTGAGTTGGTGGATTATGATA	AB692579
	KASP2: GAAGGTCGGAGTCAACGGATTGAAAAGTGAGTTGGTGGATTATGATG	AB692580
gSNP02766	STA: CTTATACATAATGCAGCTTACATGG	AB692581
	CR: GAAGCTATATAGAGAATAACCAGCCAATAGAC	AB692582
	KASP1: GAAGGTGACCAAGTTCATGCTCTTATACATAATGCAGCTTACATGGT	AB692583
	KASP2: GAAGGTCGGAGTCAACGGATTCTTATACATAATGCAGCTTACATGGC	AB692584
gSNP02854	STA: TGTAAATAATAGCGCTTGAGAGAAG	AB692585
	CR: CTGGGATTTCAACATGTTCGCTATG	AB692586
	KASP1: GAAGGTGACCAAGTTCATGCTTGTAAATAATAGCGCTTGAGAGAAGA	AB692587
	KASP2: GAAGGTCGGAGTCAACGGATTTGTAAATAATAGCGCTTGAGAGAAGT	AB692588
gSNP03007	STA: TTTTCATTTTTTCCTACACCCTAAA	AB692589
	CR: AGCTATGCCAATCTAAGTAACGGT	AB692590
	KASP1: GAAGGTGACCAAGTTCATGCTTTTTCATTTTTTCCTACACCCTAAAG	AB692591
	KASP2: GAAGGTCGGAGTCAACGGATTTTTTCATTTTTTCCTACACCCTAAAA	AB692592
gSNP03138	STA: GTCCCCACATTAGTGATTACTCT	AB692593
	CR: TGAAGATCGTTAGTGGGGTACAG	AB692594
	KASP1: GAAGGTGACCAAGTTCATGCTGTCCCCACATTAGTGATTACTCTG	AB692595
	KASP2: GAAGGTCGGAGTCAACGGATTGTCCCCACATTAGTGATTACTCTA	AB692596
gSNP03153	STA: GGATAACGAACTGGTAAGAGTATAT	AB692597
	CR: ACCATGCTGTAGAATTCTTGTTCAGT	AB692598
	KASP1: GAAGGTGACCAAGTTCATGCTGGATAACGAACTGGTAAGAGTATATT	AB692599
	KASP2: GAAGGTCGGAGTCAACGGATTGGATAACGAACTGGTAAGAGTATATG	AB692600
gSNP03195	STA: CTGTTCCTTGGGAGGAAAA	AB692601
	CR: GAAGTCTCGCAAGAATGGGGA	AB692602
	KASP1: GAAGGTGACCAAGTTCATGCTCTGTTCCTTGGGAGGAAAAT	AB692603
	KASP2: GAAGGTCGGAGTCAACGGATTCTGTTCCTTGGGAGGAAAAC	AB692604
gSNP03241	STA: ATCTGCAATAGTTCCAGGAAGA	AB692605
	CR: TACAGTTTGACCCAAGAATGGCC	AB692606
	KASP1: GAAGGTGACCAAGTTCATGCTATCTGCAATAGTTCCAGGAAGAA	AB692607
	KASP2: GAAGGTCGGAGTCAACGGATTATCTGCAATAGTTCCAGGAAGAC	AB692608
gSNP03273	STA: AAACTCTCAGTCCTGTTTTATGGA	AB692609
	CR: ACACTGGCCAATAGTCTGTACG	AB692610
	KASP1: GAAGGTGACCAAGTTCATGCTAAACTCTCAGTCCTGTTTTATGGAG	AB692611
	KASP2: GAAGGTCGGAGTCAACGGATTAAACTCTCAGTCCTGTTTTATGGAA	AB692612
gSNP03276	STA: ATCCAATGACCACGAATTTGTT	AB692613
	CR: CTGTAGTGGGAATGATGATGCCT	AB692614
	KASP1: GAAGGTGACCAAGTTCATGCTATCCAATGACCACGAATTTGTTG	AB692615
	KASP2: GAAGGTCGGAGTCAACGGATTATCCAATGACCACGAATTTGTTA	AB692616
gSNP03303	STA: CTTAACGGAAGGTCTAGGG	AB692617
	CR: ATATCCGTGTGTGCAGAATGGC	AB692618
	KASP1: GAAGGTGACCAAGTTCATGCTCTTAACGGAAGGTCTAGGGT	AB692619
	KASP2: GAAGGTCGGAGTCAACGGATTCTTAACGGAAGGTCTAGGGC	AB692620
gSNP03347	STA: TTTGTCTGGTCTTCATTTGCTTC	AB692621
	CR: GCAGGGTGTACCATAGATCTGC	AB692622
	KASP1: GAAGGTGACCAAGTTCATGCTTTTGTCTGGTCTTCATTTGCTTCA	AB692623
	KASP2: GAAGGTCGGAGTCAACGGATTTTTGTCTGGTCTTCATTTGCTTCG	AB692624
gSNP03401	STA: GCTCCTAGCGCATACAATG	AB692625
	CR: ggccCTCTTGCAACAGAATC	AB692626
	KASP1: GAAGGTGACCAAGTTCATGCTGCTCCTAGCGCATACAATGC	AB692627
	KASP2: GAAGGTCGGAGTCAACGGATTGCTCCTAGCGCATACAATGT	AB692628
gSNP03589	STA: TCTCTGCTAGCTTTTCCATACTAC	AB692629
	CR: CCAACACAGAGGGAGTGATTGT	AB692630
	KASP1: GAAGGTGACCAAGTTCATGCTTCTCTGCTAGCTTTTCCATACTACG	AB692631
	KASP2: GAAGGTCGGAGTCAACGGATTTCTCTGCTAGCTTTTCCATACTACA	AB692632
gSNP03637	STA: CCAATATCTATATATCATCCGAAAT	AB692633
	CR: GCAGAAAGAAAGAAGACGTTGGG	AB692634
	KASP1: GAAGGTGACCAAGTTCATGCTCCAATATCTATATATCATCCGAAATA	AB692635
	KASP2: GAAGGTCGGAGTCAACGGATTCCAATATCTATATATCATCCGAAATG	AB692636
gSNP03644	STA: AATTGGGTCTTCATCGCTG	AB692637
	CR: ACGCTCTGCACTTTACACAAAC	AB692638
	KASP1: GAAGGTGACCAAGTTCATGCTAATTGGGTCTTCATCGCTGC	AB692639
	KASP2: GAAGGTCGGAGTCAACGGATTAATTGGGTCTTCATCGCTGG	AB692640
gSNP03665	STA: CAATTTGGTTGGTCGGTTATCAT	AB692641
	CR: CATCTGGTTATTCGTCTGGCTCA	AB692642
	KASP1: GAAGGTGACCAAGTTCATGCTCAATTTGGTTGGTCGGTTATCATA	AB692643
	KASP2: GAAGGTCGGAGTCAACGGATTCAATTTGGTTGGTCGGTTATCATC	AB692644
gSNP03800	STA: ATGCAATAAACAATTTCATTCTTTT	AB692645
	CR: AGACACCATAAATTTGACCGAGGA	AB692646
	KASP1: GAAGGTGACCAAGTTCATGCTATGCAATAAACAATTTCATTCTTTTG	AB692647
	KASP2: GAAGGTCGGAGTCAACGGATTATGCAATAAACAATTTCATTCTTTTT	AB692648
gSNP03865	STA: GTGTGTTTTCCTGCTTCTTC	AB692649
	CR: TGGGGCCAAAGTCATAATTGC	AB692650
	KASP1: GAAGGTGACCAAGTTCATGCTGTGTGTTTTCCTGCTTCTTCC	AB692651
	KASP2: GAAGGTCGGAGTCAACGGATTGTGTGTTTTCCTGCTTCTTCT	AB692652
gSNP03995	STA: CCGAAAGAGTAGTAAAAGAGACAGA	AB692653
	CR: TTTTAATACGTTTGCGCTTGCCG	AB692654
	KASP1: GAAGGTGACCAAGTTCATGCTCCGAAAGAGTAGTAAAAGAGACAGAT	AB692655
	KASP2: GAAGGTCGGAGTCAACGGATTCCGAAAGAGTAGTAAAAGAGACAGAC	AB692656
gSNP04024	STA: AGGCCTGTCATAGGAATTCAA	AB692657
	CR: TTGCACTCTTCTGGTAAAGAGACTT	AB692658
	KASP1: GAAGGTGACCAAGTTCATGCTAGGCCTGTCATAGGAATTCAAC	AB692659
	KASP2: GAAGGTCGGAGTCAACGGATTAGGCCTGTCATAGGAATTCAAT	AB692660
gSNP04046	STA: CTTACGCCCGTTTTCCC	AB692661
	CR: TTAATTTCGATCTGGCTTGAGAATGTCA	AB692662
	KASP1: GAAGGTGACCAAGTTCATGCTCTTACGCCCGTTTTCCCC	AB692663
	KASP2: GAAGGTCGGAGTCAACGGATTCTTACGCCCGTTTTCCCG	AB692664
gSNP04061	STA: AATGAACGATTGTGTTTGCTACT	AB692665
	CR: TCAATCATAGCATTTGGGTCCCA	AB692666
	KASP1: GAAGGTGACCAAGTTCATGCTAATGAACGATTGTGTTTGCTACTG	AB692667
	KASP2: GAAGGTCGGAGTCAACGGATTAATGAACGATTGTGTTTGCTACTA	AB692668
gSNP04062	STA: CATCAATGTAGATGAGCTCAGAG	AB692669
	CR: CAGACCCATCATCTAATGTCTCAGG	AB692670
	KASP1: GAAGGTGACCAAGTTCATGCTCATCAATGTAGATGAGCTCAGAGA	AB692671
	KASP2: GAAGGTCGGAGTCAACGGATTCATCAATGTAGATGAGCTCAGAGG	AB692672
gSNP04128	STA: GGAATAGACATACACTTGGAGG	AB692673
	CR: ACAACTAACAAAACTAGTTCGCTAGCT	AB692674
	KASP1: GAAGGTGACCAAGTTCATGCTGGAATAGACATACACTTGGAGGT	AB692675
	KASP2: GAAGGTCGGAGTCAACGGATTGGAATAGACATACACTTGGAGGC	AB692676
gSNP04180	STA: CGAATTGTTTCACCCACCA	AB692677
	CR: AAATGGTTGTGACCTGCTACCG	AB692678
	KASP1: GAAGGTGACCAAGTTCATGCTCGAATTGTTTCACCCACCAG	AB692679
	KASP2: GAAGGTCGGAGTCAACGGATTCGAATTGTTTCACCCACCAA	AB692680
gSNP04189	STA: AAGCGATCAAAACATAAAAAACACG	AB692681
	CR: CGTGCCTTTCGTTTAGAGTACCT	AB692682
	KASP1: GAAGGTGACCAAGTTCATGCTAAGCGATCAAAACATAAAAAACACGG	AB692683
	KASP2: GAAGGTCGGAGTCAACGGATTAAGCGATCAAAACATAAAAAACACGT	AB692684
gSNP04250	STA: CTAATCTGGTTTTCCGGATAATCAC	AB692685
	CR: TTAACTCAACTCAATGGGGGATGA	AB692686
	KASP1: GAAGGTGACCAAGTTCATGCTCTAATCTGGTTTTCCGGATAATCACG	AB692687
	KASP2: GAAGGTCGGAGTCAACGGATTCTAATCTGGTTTTCCGGATAATCACA	AB692688
gSNP0430	STA: TTTTGGATTCGTTTGTATGTTTTTT	AB692689
	CR: AAATCAATTACACAAATAACTGTCAAAACGTTAATG	AB692690
	KASP1: GAAGGTGACCAAGTTCATGCTTTTTGGATTCGTTTGTATGTTTTTTA	AB692691
	KASP2: GAAGGTCGGAGTCAACGGATTTTTTGGATTCGTTTGTATGTTTTTTC	AB692692
gSNP0438	STA: TGGCCTCTAAATTGTGTCCA	AB692693
	CR: GGGGGAGTTCCAAAATAGGAGAA	AB692694
	KASP1: GAAGGTGACCAAGTTCATGCTTGGCCTCTAAATTGTGTCCAC	AB692695
	KASP2: GAAGGTCGGAGTCAACGGATTTGGCCTCTAAATTGTGTCCAT	AB692696
gSNP04410	STA: TTTGATGTCAACTTGTAGAAGGATA	AB692697
	CR: CCCCTCCCCATCAAAATGAAACTA	AB692698
	KASP1: GAAGGTGACCAAGTTCATGCTTTTGATGTCAACTTGTAGAAGGATAT	AB692699
	KASP2: GAAGGTCGGAGTCAACGGATTTTTGATGTCAACTTGTAGAAGGATAC	AB692700
gSNP04448	STA: GCTCATCGTTCAAGGCATTT	AB692701
	CR: AATAAGCTGAAGCTCTGACCCG	AB692702
	KASP1: GAAGGTGACCAAGTTCATGCTGCTCATCGTTCAAGGCATTTT	AB692703
	KASP2: GAAGGTCGGAGTCAACGGATTGCTCATCGTTCAAGGCATTTC	AB692704
gSNP04584	STA: GGCCAGACCATAGCAT	AB692705
	CR: CCTAAAGCTGGAAATGTTCTGCC	AB692706
	KASP1: GAAGGTGACCAAGTTCATGCTGGCCAGACCATAGCATG	AB692707
	KASP2: GAAGGTCGGAGTCAACGGATTGGCCAGACCATAGCATA	AB692708
gSNP04615	STA: CAACAATAAGGATGATGGAGAGG	AB692709
	CR: GCACCAGGGACTTTATAGGCA	AB692710
	KASP1: GAAGGTGACCAAGTTCATGCTCAACAATAAGGATGATGGAGAGGC	AB692711
	KASP2: GAAGGTCGGAGTCAACGGATTCAACAATAAGGATGATGGAGAGGG	AB692712
gSNP04728	STA: CAGAAAATGGGTATAACAACACACT	AB692713
	CR: AGGGTGTCCTGTTCCAAGC	AB692714
	KASP1: GAAGGTGACCAAGTTCATGCTCAGAAAATGGGTATAACAACACACTT	AB692715
	KASP2: GAAGGTCGGAGTCAACGGATTCAGAAAATGGGTATAACAACACACTC	AB692716
gSNP05038	STA: TCTCTACTCCGAATCAAATCTTGAA	AB692717
	CR: ATCTCAGAGGTCATTTCAGCGG	AB692718
	KASP1: GAAGGTGACCAAGTTCATGCTTCTCTACTCCGAATCAAATCTTGAAC	AB692719
	KASP2: GAAGGTCGGAGTCAACGGATTTCTCTACTCCGAATCAAATCTTGAAT	AB692720
gSNP05175	STA: CCCTGGTCCTGTTCCT	AB692721
	CR: gCCATTGCAAAGATGGTCTTGTT	AB692722
	KASP1: GAAGGTGACCAAGTTCATGCTCCCTGGTCCTGTTCCTG	AB692723
	KASP2: GAAGGTCGGAGTCAACGGATTCCCTGGTCCTGTTCCTT	AB692724
gSNP0518	STA: ATTCATTATTGGTCATAACATGCAC	AB692725
	CR: GCCAGAATTTGAATTTGAAACTCTCCA	AB692726
	KASP1: GAAGGTGACCAAGTTCATGCTATTCATTATTGGTCATAACATGCACT	AB692727
	KASP2: GAAGGTCGGAGTCAACGGATTATTCATTATTGGTCATAACATGCACG	AB692728
gSNP05193	STA: CGAGGATACTGTGAGGATGAT	AB692729
	CR: TGGAGGCTCATTCTTTTTAGCAGA	AB692730
	KASP1: GAAGGTGACCAAGTTCATGCTCGAGGATACTGTGAGGATGATA	AB692731
	KASP2: GAAGGTCGGAGTCAACGGATTCGAGGATACTGTGAGGATGATT	AB692732
gSNP05432	STA: GCTGTACCTGTCCAAACA	AB692733
	CR: GGTCCCATTGGGGATATATTCGT	AB692734
	KASP1: GAAGGTGACCAAGTTCATGCTGCTGTACCTGTCCAAACAC	AB692735
	KASP2: GAAGGTCGGAGTCAACGGATTGCTGTACCTGTCCAAACAG	AB692736
gSNP0581	STA: AATTAAGAACTGTGAAACTTGGTGG	AB692737
	CR: ATAGCAAGCAACGAATTAGGCGC	AB692738
	KASP1: GAAGGTGACCAAGTTCATGCTAATTAAGAACTGTGAAACTTGGTGGC	AB692739
	KASP2: GAAGGTCGGAGTCAACGGATTAATTAAGAACTGTGAAACTTGGTGGG	AB692740
gSNP0661	STA: TGCCCAGAGTTTCCAGTTA	AB692741
	CR: CCATGATCAAGCAAAATGCCATACT	AB692742
	KASP1: GAAGGTGACCAAGTTCATGCTTGCCCAGAGTTTCCAGTTAA	AB692743
	KASP2: GAAGGTCGGAGTCAACGGATTTGCCCAGAGTTTCCAGTTAT	AB692744
gSNP0834	STA: ACAAGAAGTTGTTTGAAGTACTTTT	AB692745
	CR: AGGAGGCCCATATATCTCTGATCT	AB692746
	KASP1: GAAGGTGACCAAGTTCATGCTACAAGAAGTTGTTTGAAGTACTTTTA	AB692747
	KASP2: GAAGGTCGGAGTCAACGGATTACAAGAAGTTGTTTGAAGTACTTTTC	AB692748
gSNP0881	STA: TGATGGGAATCATGTCGGA	AB692749
	CR: TGAACAATACGGAGAGCTTGAGT	AB692750
	KASP1: GAAGGTGACCAAGTTCATGCTTGATGGGAATCATGTCGGAA	AB692751
	KASP2: GAAGGTCGGAGTCAACGGATTTGATGGGAATCATGTCGGAG	AB692752
hrmSNP970_sf	STA: TGTTTTTTGTTTTTGGAGCAGAGA	AB692753
	CR: ACAAAACTCTCCAAATCCACGGA	AB692754
	KASP1: GAAGGTGACCAAGTTCATGCTTGTTTTTTGTTTTTGGAGCAGAGAG	AB692755
	KASP2: GAAGGTCGGAGTCAACGGATTTGTTTTTTGTTTTTGGAGCAGAGAT	AB692756
meaSNP_007_sf	STA: GGTCGGGAATCTGATCAC	AB692757
	CR: ATTGTGGCTTCTCTTCCACCA	AB692758
	KASP1: GAAGGTGACCAAGTTCATGCTGGTCGGGAATCTGATCACC	AB692759
	KASP2: GAAGGTCGGAGTCAACGGATTGGTCGGGAATCTGATCACT	AB692760
ssSNP_005_sf	STA: ATTGAAGGGACACGTGGA	AB692761
	CR: AGACCCTTGAGTTTCACAACAGA	AB692762
	KASP1: GAAGGTGACCAAGTTCATGCTATTGAAGGGACACGTGGAA	AB692763
	KASP2: GAAGGTCGGAGTCAACGGATTATTGAAGGGACACGTGGAG	AB692764
ssSNP_013_sf	STA: CAGATCGAGACTTCTCCG	AB692765
	CR: ATGGATCAAACTCCCTACCGC	AB692766
	KASP1: GAAGGTGACCAAGTTCATGCTCAGATCGAGACTTCTCCGA	AB692767
	KASP2: GAAGGTCGGAGTCAACGGATTCAGATCGAGACTTCTCCGT	AB692768
