# Supplementary material for: The construction of a high-density linkage map for identifying SNP markers that are tightly linked to a nuclear-recessive major gene for male sterility in Cryptomeria japonica D. Don
Source: BMC Genomics. 2012 Mar 16;13:95. doi: 10.1186/1471-2164-13-95 (PMC3386010; doi:10.1186/1471-2164-13-95)
Supplement: Additional file 6 — Results of marker distribution analysis in each marker interval. [file 1471-2164-13-95-S6.XLS]

## Sheet: Additional file 6
Marker intervals	μ	P value
1	0.895035	<0.001
2	1.78501	<0.001
3	2.66808	<0.001
4	3.55493	<0.001
5	4.39721	<0.001
10	8.70345	<0.001
15	12.8776	<0.001
